# Supplementary material for: Quantification of human mature frataxin protein expression in nonhuman primate hearts after gene therapy
Source: Commun Biol. 2023 Oct 27;6:1093. doi: 10.1038/s42003-023-05472-z (PMC10611776; doi:10.1038/s42003-023-05472-z)
Supplement: Supplementary file 3 — Supplementary Data 1 [file 42003_2023_5472_MOESM3_ESM.xlsx]

## Sheet: ng per mg tissue three doses
SGTLGHPGSLDETTYER standard curve
Theoretical mass (ng)	Ratio of light to heavy
	Replicate 1	Replicate 2	Replicate 3	Replcate 4	Replicate 5
4	0.12	0.12	0.11	0.11	0.12
10	0.29	0.28	0.28	0.24	0.27
15	0.4	0.41	0.41	0.37	0.41
20	0.53	0.55	0.56	0.54	0.52
30	0.76	0.85	0.77	0.87	0.82
40	1.12	1.11	1.1	1.11	1.15
80	2.08	2.11	2.05	2.05	2.12
100	2.91	2.91	3.01	3.08	2.85
150	4.35	4.31	4.28	4.53	4.61
200	6.21	6.37	6.37	6.12	6.28
KNWVYSHDGVSLHELLAAELTK standard curve
Theoretical mass (ng)	Ratio of light to heavy
	Replicate 1	Replicate 2	Replicate 3	Replcate 4	Replicate 5
4	0.15	0.15	0.12	0.12	0.16
10	0.34	0.39	0.3	0.29	0.28
15	0.42	0.46	0.47	0.5	0.42
20	0.57	0.55	0.57	0.65	0.63
30	0.79	0.94	0.91	0.92	0.85
40	1.33	1.17	1.25	1.17	1.25
80	2.13	2.05	2.14	2.13	2.26
100	2.98	3.01	3.32	2.86	2.95
150	4.54	4.56	4.58	4.37	4.72
200	5.46	6.46	6.26	6.12	6.57
