# Supplementary material for: Quantification of human mature frataxin protein expression in nonhuman primate hearts after gene therapy
Source: Commun Biol. 2023 Oct 27;6:1093. doi: 10.1038/s42003-023-05472-z (PMC10611776; doi:10.1038/s42003-023-05472-z)
Supplement: Supplementary file 4 — Supplementary Data 2 [file 42003_2023_5472_MOESM4_ESM.xlsx]

## Sheet: Back calculateed values SGT
Replicate Name	Peptide Sequence	light Total Area	heavy Total Area	Ratio	Slope	Intercept	R Squared	calculated conc (ng)	Mean calc conc (ng)	SD (ng)
Cal4_1	SGTLGHPGSLDETTYER	951	6222	0.152845	0.02989	0.01166	0.09933	4.72348
Cal4_2	SGTLGHPGSLDETTYER	994	6740	0.147478	0.02989	0.01166	0.09933	4.54392
Cal4_3	SGTLGHPGSLDETTYER	900	7250	0.124138	0.02989	0.01166	0.09933	3.76306
Cal4_4	SGTLGHPGSLDETTYER	845	7151	0.118165	0.02989	0.01166	0.09933	3.56324
Cal4_5	SGTLGHPGSLDETTYER	1413	8922	0.158373	0.02989	0.01166	0.09933	4.90842	4.30042	0.570977
Cal10_1	SGTLGHPGSLDETTYER	1873	5468	0.342538	0.02989	0.01166	0.09933	11.0699
Cal10_2	SGTLGHPGSLDETTYER	1921	4881	0.393567	0.02989	0.01166	0.09933	12.7771
Cal10_3	SGTLGHPGSLDETTYER	1712	5650	0.303009	0.02989	0.01166	0.09933	9.74737
Cal10_4	SGTLGHPGSLDETTYER	1685	5833	0.288874	0.02989	0.01166	0.09933	9.27446
Cal10_5	SGTLGHPGSLDETTYER	2148	7757	0.276911	0.02989	0.01166	0.09933	8.87424	10.3486	1.56945
Cal15_1	SGTLGHPGSLDETTYER	3163	7473	0.423257	0.02989	0.01166	0.09933	13.7704
Cal15_2	SGTLGHPGSLDETTYER	3508	7698	0.455703	0.02989	0.01166	0.09933	14.8559
Cal15_3	SGTLGHPGSLDETTYER	3612	7750	0.466065	0.02989	0.01166	0.09933	15.2026
Cal15_4	SGTLGHPGSLDETTYER	3617	7287	0.496363	0.02989	0.01166	0.09933	16.2162
Cal15_5	SGTLGHPGSLDETTYER	4738	11197	0.423149	0.02989	0.01166	0.09933	13.7668	14.7624	1.00871
Cal20_1	SGTLGHPGSLDETTYER	3509	6208	0.565238	0.02989	0.01166	0.09933	18.5205
Cal20_2	SGTLGHPGSLDETTYER	3233	5927	0.54547	0.02989	0.01166	0.09933	17.8591
Cal20_3	SGTLGHPGSLDETTYER	3667	6399	0.573058	0.02989	0.01166	0.09933	18.7821
Cal20_4	SGTLGHPGSLDETTYER	3757	5765	0.651691	0.02989	0.01166	0.09933	21.4129
Cal20_5	SGTLGHPGSLDETTYER	5459	8601	0.634694	0.02989	0.01166	0.09933	20.8442	19.4838	1.56188
Cal30_1	SGTLGHPGSLDETTYER	4764	6053	0.787048	0.02989	0.01166	0.09933	25.9414
Cal30_2	SGTLGHPGSLDETTYER	5499	5860	0.938396	0.02989	0.01166	0.09933	31.0049
Cal30_3	SGTLGHPGSLDETTYER	5200	5733	0.907029	0.02989	0.01166	0.09933	29.9555
Cal30_4	SGTLGHPGSLDETTYER	5192	5627	0.922694	0.02989	0.01166	0.09933	30.4796
Cal30_5	SGTLGHPGSLDETTYER	7327	8627	0.84931	0.02989	0.01166	0.09933	28.0244	29.0811	2.30939
Cal40_1	SGTLGHPGSLDETTYER	7939	5987	1.32604	0.02989	0.01166	0.09933	43.9739
Cal40_2	SGTLGHPGSLDETTYER	7713	6569	1.17415	0.02989	0.01166	0.09933	38.8923
Cal40_3	SGTLGHPGSLDETTYER	7512	6029	1.24598	0.02989	0.01166	0.09933	41.2953
Cal40_4	SGTLGHPGSLDETTYER	7344	6301	1.16553	0.02989	0.01166	0.09933	38.6039
Cal40_5	SGTLGHPGSLDETTYER	10976	8791	1.24855	0.02989	0.01166	0.09933	41.3814	40.8294	2.49894
Cal80_1	SGTLGHPGSLDETTYER	14881	6971	2.1347	0.02989	0.01166	0.09933	71.0285
Cal80_2	SGTLGHPGSLDETTYER	14216	6938	2.04901	0.02989	0.01166	0.09933	68.1614
Cal80_3	SGTLGHPGSLDETTYER	14263	6661	2.14127	0.02989	0.01166	0.09933	71.2482
Cal80_4	SGTLGHPGSLDETTYER	13755	6446	2.13388	0.02989	0.01166	0.09933	71.0011
Cal80_5	SGTLGHPGSLDETTYER	22412	9900	2.26384	0.02989	0.01166	0.09933	75.3489	71.3576	1.46974
Cal100_1	SGTLGHPGSLDETTYER	21926	7354	2.98151	0.02989	0.01166	0.09933	99.3592
Cal100_2	SGTLGHPGSLDETTYER	21965	7290	3.01303	0.02989	0.01166	0.09933	100.414
Cal100_3	SGTLGHPGSLDETTYER	22994	6923	3.32139	0.02989	0.01166	0.09933	110.73
Cal100_4	SGTLGHPGSLDETTYER	22248	7781	2.85927	0.02989	0.01166	0.09933	95.2697
Cal100_5	SGTLGHPGSLDETTYER	32807	11116	2.95133	0.02989	0.01166	0.09933	98.3497	100.825	6.5769
Cal150_1	SGTLGHPGSLDETTYER	35553	7838	4.53598	0.02989	0.01166	0.09933	151.366
Cal150_2	SGTLGHPGSLDETTYER	34642	7604	4.55576	0.02989	0.01166	0.09933	152.027
Cal150_3	SGTLGHPGSLDETTYER	36060	7865	4.58487	0.02989	0.01166	0.09933	153.001
Cal150_4	SGTLGHPGSLDETTYER	36300	8300	4.37349	0.02989	0.01166	0.09933	145.93
Cal150_5	SGTLGHPGSLDETTYER	54477	11542	4.71989	0.02989	0.01166	0.09933	157.519	151.969	3.1729
Cal200_1	SGTLGHPGSLDETTYER	61223	11216	5.45854	0.02989	0.01166	0.09933	182.231
Cal200_2	SGTLGHPGSLDETTYER	63252	9795	6.45758	0.02989	0.01166	0.09933	215.655
Cal200_3	SGTLGHPGSLDETTYER	64855	10367	6.25591	0.02989	0.01166	0.09933	208.908
Cal200_4	SGTLGHPGSLDETTYER	64545	10555	6.11511	0.02989	0.01166	0.09933	204.197
Cal200_5	SGTLGHPGSLDETTYER	95229	14484	6.57477	0.02989	0.01166	0.09933	219.576	206.113	14.4635
