# Supplementary material for: Quantification of human mature frataxin protein expression in nonhuman primate hearts after gene therapy
Source: Commun Biol. 2023 Oct 27;6:1093. doi: 10.1038/s42003-023-05472-z (PMC10611776; doi:10.1038/s42003-023-05472-z)
Supplement: Supplementary file 5 — Supplementary Data 3 [file 42003_2023_5472_MOESM5_ESM.xlsx]

## Sheet: Back calculated values for NWV 
Replicate Name	Peptide Sequence	light Total Area	heavy Total Area	Ratio	Slope	Intercept	R Squared	calculated conc (ng)	Mean calc conc (ng)	SD (ng)
Cal4_1	NWVYSHDGVSLHELLAAELTK	2251	18081	0.124495	0.02965	-0.02644	0.9945	5.09057
Cal4_2	NWVYSHDGVSLHELLAAELTK	2246	18121	0.123945	0.02965	-0.02644	0.9945	5.07199
Cal4_3	NWVYSHDGVSLHELLAAELTK	2027	18092	0.112038	0.02965	-0.02644	0.9945	4.67044
Cal4_4	NWVYSHDGVSLHELLAAELTK	1958	18203	0.107565	0.02965	-0.02644	0.9945	4.51955
Cal4_5	NWVYSHDGVSLHELLAAELTK	3044	24761	0.122935	0.02965	-0.02644	0.9945	5.03795	4.8781	0.287536
Cal10_1	NWVYSHDGVSLHELLAAELTK	3004	10330	0.290803	0.02965	-0.02644	0.9945	10.6996
Cal10_2	NWVYSHDGVSLHELLAAELTK	3273	11805	0.277255	0.02965	-0.02644	0.9945	10.2427
Cal10_3	NWVYSHDGVSLHELLAAELTK	3321	11837	0.280561	0.02965	-0.02644	0.9945	10.3542
Cal10_4	NWVYSHDGVSLHELLAAELTK	3090	13095	0.235968	0.02965	-0.02644	0.9945	8.85018
Cal10_5	NWVYSHDGVSLHELLAAELTK	4352	16358	0.266047	0.02965	-0.02644	0.9945	9.86466	10.0023	0.814552
Cal15_1	NWVYSHDGVSLHELLAAELTK	7814	19450	0.401748	0.02965	-0.02644	0.9945	14.4414
Cal15_2	NWVYSHDGVSLHELLAAELTK	7120	17415	0.408843	0.02965	-0.02644	0.9945	14.6807
Cal15_3	NWVYSHDGVSLHELLAAELTK	7564	18506	0.408732	0.02965	-0.02644	0.9945	14.677
Cal15_4	NWVYSHDGVSLHELLAAELTK	6683	18007	0.371133	0.02965	-0.02644	0.9945	13.4089
Cal15_5	NWVYSHDGVSLHELLAAELTK	9824	24039	0.408669	0.02965	-0.02644	0.9945	14.6748	14.3766	0.605837
Cal20_1	NWVYSHDGVSLHELLAAELTK	5954	11312	0.526344	0.02965	-0.02644	0.9945	18.6436
Cal20_2	NWVYSHDGVSLHELLAAELTK	6205	11196	0.554216	0.02965	-0.02644	0.9945	19.5837
Cal20_3	NWVYSHDGVSLHELLAAELTK	6473	11527	0.561551	0.02965	-0.02644	0.9945	19.8311
Cal20_4	NWVYSHDGVSLHELLAAELTK	6645	12299	0.540288	0.02965	-0.02644	0.9945	19.1139
Cal20_5	NWVYSHDGVSLHELLAAELTK	9061	17265	0.524819	0.02965	-0.02644	0.9945	18.5922	19.1529	0.525278
Cal30_1	NWVYSHDGVSLHELLAAELTK	8368	10948	0.764341	0.02965	-0.02644	0.9945	26.6705
Cal30_2	NWVYSHDGVSLHELLAAELTK	9193	10824	0.849316	0.02965	-0.02644	0.9945	29.5365
Cal30_3	NWVYSHDGVSLHELLAAELTK	8564	11144	0.768485	0.02965	-0.02644	0.9945	26.8103
Cal30_4	NWVYSHDGVSLHELLAAELTK	9352	10691	0.874754	0.02965	-0.02644	0.9945	30.3944
Cal30_5	NWVYSHDGVSLHELLAAELTK	13684	16775	0.815738	0.02965	-0.02644	0.9945	28.404	28.3631	1.8955
Cal40_1	NWVYSHDGVSLHELLAAELTK	16473	14720	1.11909	0.02965	-0.02644	0.9945	38.6351
Cal40_2	NWVYSHDGVSLHELLAAELTK	16237	14596	1.11243	0.02965	-0.02644	0.9945	38.4104
Cal40_3	NWVYSHDGVSLHELLAAELTK	17031	15452	1.10219	0.02965	-0.02644	0.9945	38.065
Cal40_4	NWVYSHDGVSLHELLAAELTK	15593	14007	1.11323	0.02965	-0.02644	0.9945	38.4374
Cal40_5	NWVYSHDGVSLHELLAAELTK	23558	20545	1.14665	0.02965	-0.02644	0.9945	39.5647	38.6225	0.236857
Cal80_1	NWVYSHDGVSLHELLAAELTK	37342	17950	2.08033	0.02965	-0.02644	0.9945	71.0548
Cal80_2	NWVYSHDGVSLHELLAAELTK	39163	18519	2.11475	0.02965	-0.02644	0.9945	72.2154
Cal80_3	NWVYSHDGVSLHELLAAELTK	37098	18121	2.04724	0.02965	-0.02644	0.9945	69.9386
Cal80_4	NWVYSHDGVSLHELLAAELTK	36835	17968	2.05003	0.02965	-0.02644	0.9945	70.0328
Cal80_5	NWVYSHDGVSLHELLAAELTK	57069	26969	2.1161	0.02965	-0.02644	0.9945	72.2609	71.1005	1.06435
Cal100_1	NWVYSHDGVSLHELLAAELTK	63797	21947	2.90687	0.02965	-0.02644	0.9945	98.9311
Cal100_2	NWVYSHDGVSLHELLAAELTK	66990	23032	2.90856	0.02965	-0.02644	0.9945	98.9883
Cal100_3	NWVYSHDGVSLHELLAAELTK	71965	23927	3.00769	0.02965	-0.02644	0.9945	102.332
Cal100_4	NWVYSHDGVSLHELLAAELTK	71188	23134	3.0772	0.02965	-0.02644	0.9945	104.676
Cal100_5	NWVYSHDGVSLHELLAAELTK	97468	34196	2.85027	0.02965	-0.02644	0.9945	97.0224	100.39	2.79276
Cal150_1	NWVYSHDGVSLHELLAAELTK	81760	18812	4.34616	0.02965	-0.02644	0.9945	147.474
Cal150_2	NWVYSHDGVSLHELLAAELTK	81344	18893	4.30551	0.02965	-0.02644	0.9945	146.103
Cal150_3	NWVYSHDGVSLHELLAAELTK	83902	19596	4.28159	0.02965	-0.02644	0.9945	145.296
Cal150_4	NWVYSHDGVSLHELLAAELTK	84660	18689	4.52994	0.02965	-0.02644	0.9945	153.672
Cal150_5	NWVYSHDGVSLHELLAAELTK	123511	26814	4.60621	0.02965	-0.02644	0.9945	156.245	149.758	3.79849
Cal200_1	NWVYSHDGVSLHELLAAELTK	194036	31254	6.20836	0.02965	-0.02644	0.9945	210.28
Cal200_2	NWVYSHDGVSLHELLAAELTK	202946	31863	6.36933	0.02965	-0.02644	0.9945	215.709
Cal200_3	NWVYSHDGVSLHELLAAELTK	204353	32060	6.37408	0.02965	-0.02644	0.9945	215.869
Cal200_4	NWVYSHDGVSLHELLAAELTK	197423	32253	6.12107	0.02965	-0.02644	0.9945	207.336
Cal200_5	NWVYSHDGVSLHELLAAELTK	295509	47073	6.27768	0.02965	-0.02644	0.9945	212.618	212.362	4.20641
