# Supplementary material for: Quantification of human mature frataxin protein expression in nonhuman primate hearts after gene therapy
Source: Commun Biol. 2023 Oct 27;6:1093. doi: 10.1038/s42003-023-05472-z (PMC10611776; doi:10.1038/s42003-023-05472-z)
Supplement: Supplementary file 6 — Supplementary Data 4 [file 42003_2023_5472_MOESM6_ESM.xlsx]

## Sheet: Sheet1
FXN	Replicate 1 (ng/mg tissue	Replicate 2 (ng/mg tissue	Replicate 3 (ng/mg tissue	Replicate 4 (ng/mg tissue	Replicate 5 (ng/mg tissue
hFXN-M	5.13	4.95	4.39	6.13	4.5
mFXN-M	2.02	1.78	2.65	1.96	1.84
