# Supplementary material for: Quantification of human mature frataxin protein expression in nonhuman primate hearts after gene therapy
Source: Commun Biol. 2023 Oct 27;6:1093. doi: 10.1038/s42003-023-05472-z (PMC10611776; doi:10.1038/s42003-023-05472-z)
Supplement: Supplementary file 7 — Supplementary Data 5 [file 42003_2023_5472_MOESM7_ESM.xlsx]

## Sheet: ng per mg tissue three doses
Lowest dose of 1.00+E13 AAV GC/kg
	mFXN-M			hFXN-M			total FXN-M
Sample	Replicate 1	Replicate 2	Mean	Replicate 1	Replicate 2	Mean	Replicate 1	Replicate 2	Mean
LA1	3.3	2.4	2.85	9.7	10.4	10.05	13.1	12.8	12.95
LA2	2.4	1.9	2.15	5.6	5.6	5.6	8	7.5	7.75
RV1	5.8	3.7	4.75	2.6	2.8	2.7	8.4	6.5	7.45
RV2	5.3	3.9	4.6	1.5	1.6	1.55	6.8	5.5	6.15
LV1	6.4	4.1	5.25	5.3	4.9	5.1	11.7	9	10.35
LV2	6.8	4.2	5.5	2.7	2.1	2.4	9.4	6.4	7.9
HS1	7.9	4.3	6.1	3.4	2.9	3.15	11.3	7.2	9.25
HS2	6.5	4.4	5.45	1.8	1.2	1.5	8.3	5.6	6.95
Middle dose of 3.00+E13 AAV GC/kg
	mFXN-M			hFXN-M			total FXN-M
Sample	Replicate 1	Replicate 2	Mean	Replicate 1	Replicate 2	Mean	Replicate 1	Replicate 2	Mean
LA3	2.6	1.5	2.05	20.2	18	19.1	22.8	19.5	21.15
LA4	3.5	2.2	2.85	36.2	22.7	29.45	39.7	25	32.35
RV3	4.5	2.1	3.3	28.5	20.8	24.65	33	22.9	27.95
RV4	7	4	5.5	20.4	18.1	19.25	27.4	22.2	24.8
LV3	4.4	2.3	3.35	39.9	24	31.95	44.3	26.3	35.3
LV4	4.1	1.7	2.9	60.2	35.4	47.8	64.3	37.1	50.7
HS3	4.1	1.5	2.8	29.7	17.3	23.5	33.9	18.8	26.35
HS4	4	1.8	2.9	67.8	40	53.9	71.8	41.7	56.75
Highest dose of 1.00+E14 AAV GC/kg
	mFXN-M			hFXN-M			total FXN-M
Sample	Replicate 1	Replicate 2	Mean	Replicate 1	Replicate 2	Mean	Replicate 1	Replicate 2	Mean
LA5	2.8	1.5	2.15	51.2	39.2	45.2	54	40.8	47.4
LA6	0.6	0.8	0.7	4	4.3	4.15	4.6	5.1	4.85
RV5	4.2	1.8	3	43.8	27.7	35.75	48	29.5	38.75
RV6	3.2	1.2	2.2	64.8	27.4	46.1	68	28.6	48.3
LV5	3.3	0.9	2.1	86.3	40.5	63.4	89.7	41.4	65.55
LV6	1.6	0.8	1.2	76.8	31.7	54.25	78.5	32.5	55.5
HS5	3.2	1.1	2.15	78.7	41.1	59.9	81.8	42.2	62
HS6	3.7	6.1	4.9	72	62	67	75.7	68.1	71.9
